# Supplementary material for: New Benzotrithiophene-Based Molecules as Organic P-Type Semiconductor for Small-Molecule Organic Solar Cells
Source: Materials (Basel). 2023 May 16;16(10):3759. doi: 10.3390/ma16103759 (PMC10222287; doi:10.3390/ma16103759)
Supplement: Supplementary file 1 [file materials-16-03759-s001.zip]

Archive with 1 entries (1 files):
- materials-2345099-supplementary.pdf
